# Supplementary material for: Avian Influenza A(H5N1) Virus among Dairy Cattle, Texas, USA
Source: Emerg Infect Dis. 2024 Jul;30(7):1425–9. doi: 10.3201/eid3007.240717 (PMC11210641; doi:10.3201/eid3007.240717)
Supplement: Appendix 2 — Additional data from study of avian influenza A(H5N1) virus among dairy cattle, Texas, USA. [file 24-0717-Techapp-s2.xlsx]

## Sheet: Acknowledge Table
Article DOI: https://doi.org/10.3201/eid3007.240717
Avian Influenza A(H5N1) Virus Among Dairy Cattle, Texas, USA
Appendix 2 Table. Authors, originating laboratories, and submitting laboratories of the sequences from GISAID's EpiFlu Database on which this research is based
All submitters of data may be contacted directly via www.gisaid.org
Segment ID	Segment	Country	Collection date	Isolate-ID	Isolate name	Originating Lab	Submitting Lab	Authors
EPI3182063	PB1	United States	2024-Mar-20	EPI_ISL_19032063	A/dairy cattle/Texas/24-008749-002-v/2024	United States Department of Agriculture, National Veterinary Services Laboratories-Diagnostic Virology Laboratory	National Veterinary Services Laboratories - USDA	Aufderhar,Matthew; Franzen,Kerrie; Love,Emily; Killian,Mary; Lantz,Kristina; Stuber,Tod; Hicks,Jessica; Norris,Cameron
EPI3182068	MP	United States	2024-Mar-20	EPI_ISL_19032063	A/dairy cattle/Texas/24-008749-002-v/2024	United States Department of Agriculture, National Veterinary Services Laboratories-Diagnostic Virology Laboratory	National Veterinary Services Laboratories - USDA	Aufderhar,Matthew; Franzen,Kerrie; Love,Emily; Killian,Mary; Lantz,Kristina; Stuber,Tod; Hicks,Jessica; Norris,Cameron
EPI3182066	NP	United States	2024-Mar-20	EPI_ISL_19032063	A/dairy cattle/Texas/24-008749-002-v/2024	United States Department of Agriculture, National Veterinary Services Laboratories-Diagnostic Virology Laboratory	National Veterinary Services Laboratories - USDA	Aufderhar,Matthew; Franzen,Kerrie; Love,Emily; Killian,Mary; Lantz,Kristina; Stuber,Tod; Hicks,Jessica; Norris,Cameron
EPI3182062	PB2	United States	2024-Mar-20	EPI_ISL_19032063	A/dairy cattle/Texas/24-008749-002-v/2024	United States Department of Agriculture, National Veterinary Services Laboratories-Diagnostic Virology Laboratory	National Veterinary Services Laboratories - USDA	Aufderhar,Matthew; Franzen,Kerrie; Love,Emily; Killian,Mary; Lantz,Kristina; Stuber,Tod; Hicks,Jessica; Norris,Cameron
EPI3182064	PA	United States	2024-Mar-20	EPI_ISL_19032063	A/dairy cattle/Texas/24-008749-002-v/2024	United States Department of Agriculture, National Veterinary Services Laboratories-Diagnostic Virology Laboratory	National Veterinary Services Laboratories - USDA	Aufderhar,Matthew; Franzen,Kerrie; Love,Emily; Killian,Mary; Lantz,Kristina; Stuber,Tod; Hicks,Jessica; Norris,Cameron
EPI3182065	HA	United States	2024-Mar-20	EPI_ISL_19032063	A/dairy cattle/Texas/24-008749-002-v/2024	United States Department of Agriculture, National Veterinary Services Laboratories-Diagnostic Virology Laboratory	National Veterinary Services Laboratories - USDA	Aufderhar,Matthew; Franzen,Kerrie; Love,Emily; Killian,Mary; Lantz,Kristina; Stuber,Tod; Hicks,Jessica; Norris,Cameron
EPI3182069	NS	United States	2024-Mar-20	EPI_ISL_19032063	A/dairy cattle/Texas/24-008749-002-v/2024	United States Department of Agriculture, National Veterinary Services Laboratories-Diagnostic Virology Laboratory	National Veterinary Services Laboratories - USDA	Aufderhar,Matthew; Franzen,Kerrie; Love,Emily; Killian,Mary; Lantz,Kristina; Stuber,Tod; Hicks,Jessica; Norris,Cameron
EPI3182067	NA	United States	2024-Mar-20	EPI_ISL_19032063	A/dairy cattle/Texas/24-008749-002-v/2024	United States Department of Agriculture, National Veterinary Services Laboratories-Diagnostic Virology Laboratory	National Veterinary Services Laboratories - USDA	Aufderhar,Matthew; Franzen,Kerrie; Love,Emily; Killian,Mary; Lantz,Kristina; Stuber,Tod; Hicks,Jessica; Norris,Cameron
EPI3162330	PB2	United States	2024-Mar-08	EPI_ISL_19015125	A/goat/Minnesota/24-007234-009-original/2024	National Veterinary Services Laboratories - USDA	National Veterinary Services Laboratories - USDA	Aufderhar,Matthew;Franzen,Kerrie;Love,Emily;Killian,Mary;Lantz,Kristina;Stuber,Tod;Hicks,Jessica;Norris,Cameron
EPI3162331	PB1	United States	2024-Mar-08	EPI_ISL_19015125	A/goat/Minnesota/24-007234-009-original/2024	National Veterinary Services Laboratories - USDA	National Veterinary Services Laboratories - USDA	Aufderhar,Matthew;Franzen,Kerrie;Love,Emily;Killian,Mary;Lantz,Kristina;Stuber,Tod;Hicks,Jessica;Norris,Cameron
EPI3162326	NP	United States	2024-Mar-08	EPI_ISL_19015125	A/goat/Minnesota/24-007234-009-original/2024	National Veterinary Services Laboratories - USDA	National Veterinary Services Laboratories - USDA	Aufderhar,Matthew;Franzen,Kerrie;Love,Emily;Killian,Mary;Lantz,Kristina;Stuber,Tod;Hicks,Jessica;Norris,Cameron
EPI3162327	NS	United States	2024-Mar-08	EPI_ISL_19015125	A/goat/Minnesota/24-007234-009-original/2024	National Veterinary Services Laboratories - USDA	National Veterinary Services Laboratories - USDA	Aufderhar,Matthew;Franzen,Kerrie;Love,Emily;Killian,Mary;Lantz,Kristina;Stuber,Tod;Hicks,Jessica;Norris,Cameron
EPI3162328	MP	United States	2024-Mar-08	EPI_ISL_19015125	A/goat/Minnesota/24-007234-009-original/2024	National Veterinary Services Laboratories - USDA	National Veterinary Services Laboratories - USDA	Aufderhar,Matthew;Franzen,Kerrie;Love,Emily;Killian,Mary;Lantz,Kristina;Stuber,Tod;Hicks,Jessica;Norris,Cameron
EPI3162329	PA	United States	2024-Mar-08	EPI_ISL_19015125	A/goat/Minnesota/24-007234-009-original/2024	National Veterinary Services Laboratories - USDA	National Veterinary Services Laboratories - USDA	Aufderhar,Matthew;Franzen,Kerrie;Love,Emily;Killian,Mary;Lantz,Kristina;Stuber,Tod;Hicks,Jessica;Norris,Cameron
EPI3162332	NA	United States	2024-Mar-08	EPI_ISL_19015125	A/goat/Minnesota/24-007234-009-original/2024	National Veterinary Services Laboratories - USDA	National Veterinary Services Laboratories - USDA	Aufderhar,Matthew;Franzen,Kerrie;Love,Emily;Killian,Mary;Lantz,Kristina;Stuber,Tod;Hicks,Jessica;Norris,Cameron
EPI3162333	HA	United States	2024-Mar-08	EPI_ISL_19015125	A/goat/Minnesota/24-007234-009-original/2024	National Veterinary Services Laboratories - USDA	National Veterinary Services Laboratories - USDA	Aufderhar,Matthew;Franzen,Kerrie;Love,Emily;Killian,Mary;Lantz,Kristina;Stuber,Tod;Hicks,Jessica;Norris,Cameron
EPI3162318	NP	United States	2024-Mar-08	EPI_ISL_19015124	A/goat/Minnesota/24-007234-006-original/2024	National Veterinary Services Laboratories - USDA	National Veterinary Services Laboratories - USDA	Aufderhar,Matthew;Franzen,Kerrie;Love,Emily;Killian,Mary;Lantz,Kristina;Stuber,Tod;Hicks,Jessica;Norris,Cameron
EPI3162319	NS	United States	2024-Mar-08	EPI_ISL_19015124	A/goat/Minnesota/24-007234-006-original/2024	National Veterinary Services Laboratories - USDA	National Veterinary Services Laboratories - USDA	Aufderhar,Matthew;Franzen,Kerrie;Love,Emily;Killian,Mary;Lantz,Kristina;Stuber,Tod;Hicks,Jessica;Norris,Cameron
EPI3162320	MP	United States	2024-Mar-08	EPI_ISL_19015124	A/goat/Minnesota/24-007234-006-original/2024	National Veterinary Services Laboratories - USDA	National Veterinary Services Laboratories - USDA	Aufderhar,Matthew;Franzen,Kerrie;Love,Emily;Killian,Mary;Lantz,Kristina;Stuber,Tod;Hicks,Jessica;Norris,Cameron
EPI3162321	PA	United States	2024-Mar-08	EPI_ISL_19015124	A/goat/Minnesota/24-007234-006-original/2024	National Veterinary Services Laboratories - USDA	National Veterinary Services Laboratories - USDA	Aufderhar,Matthew;Franzen,Kerrie;Love,Emily;Killian,Mary;Lantz,Kristina;Stuber,Tod;Hicks,Jessica;Norris,Cameron
EPI3162324	NA	United States	2024-Mar-08	EPI_ISL_19015124	A/goat/Minnesota/24-007234-006-original/2024	National Veterinary Services Laboratories - USDA	National Veterinary Services Laboratories - USDA	Aufderhar,Matthew;Franzen,Kerrie;Love,Emily;Killian,Mary;Lantz,Kristina;Stuber,Tod;Hicks,Jessica;Norris,Cameron
EPI3162325	HA	United States	2024-Mar-08	EPI_ISL_19015124	A/goat/Minnesota/24-007234-006-original/2024	National Veterinary Services Laboratories - USDA	National Veterinary Services Laboratories - USDA	Aufderhar,Matthew;Franzen,Kerrie;Love,Emily;Killian,Mary;Lantz,Kristina;Stuber,Tod;Hicks,Jessica;Norris,Cameron
EPI3162322	PB2	United States	2024-Mar-08	EPI_ISL_19015124	A/goat/Minnesota/24-007234-006-original/2024	National Veterinary Services Laboratories - USDA	National Veterinary Services Laboratories - USDA	Aufderhar,Matthew;Franzen,Kerrie;Love,Emily;Killian,Mary;Lantz,Kristina;Stuber,Tod;Hicks,Jessica;Norris,Cameron
EPI3162323	PB1	United States	2024-Mar-08	EPI_ISL_19015124	A/goat/Minnesota/24-007234-006-original/2024	National Veterinary Services Laboratories - USDA	National Veterinary Services Laboratories - USDA	Aufderhar,Matthew;Franzen,Kerrie;Love,Emily;Killian,Mary;Lantz,Kristina;Stuber,Tod;Hicks,Jessica;Norris,Cameron
EPI3162316	NA	United States	2024-Mar-08	EPI_ISL_19015123	A/goat/Minnesota/24-007234-003-original/2024	National Veterinary Services Laboratories - USDA	National Veterinary Services Laboratories - USDA	Aufderhar,Matthew;Franzen,Kerrie;Love,Emily;Killian,Mary;Lantz,Kristina;Stuber,Tod;Hicks,Jessica;Norris,Cameron
EPI3162317	HA	United States	2024-Mar-08	EPI_ISL_19015123	A/goat/Minnesota/24-007234-003-original/2024	National Veterinary Services Laboratories - USDA	National Veterinary Services Laboratories - USDA	Aufderhar,Matthew;Franzen,Kerrie;Love,Emily;Killian,Mary;Lantz,Kristina;Stuber,Tod;Hicks,Jessica;Norris,Cameron
EPI3162310	NP	United States	2024-Mar-08	EPI_ISL_19015123	A/goat/Minnesota/24-007234-003-original/2024	National Veterinary Services Laboratories - USDA	National Veterinary Services Laboratories - USDA	Aufderhar,Matthew;Franzen,Kerrie;Love,Emily;Killian,Mary;Lantz,Kristina;Stuber,Tod;Hicks,Jessica;Norris,Cameron
EPI3162311	NS	United States	2024-Mar-08	EPI_ISL_19015123	A/goat/Minnesota/24-007234-003-original/2024	National Veterinary Services Laboratories - USDA	National Veterinary Services Laboratories - USDA	Aufderhar,Matthew;Franzen,Kerrie;Love,Emily;Killian,Mary;Lantz,Kristina;Stuber,Tod;Hicks,Jessica;Norris,Cameron
EPI3162312	MP	United States	2024-Mar-08	EPI_ISL_19015123	A/goat/Minnesota/24-007234-003-original/2024	National Veterinary Services Laboratories - USDA	National Veterinary Services Laboratories - USDA	Aufderhar,Matthew;Franzen,Kerrie;Love,Emily;Killian,Mary;Lantz,Kristina;Stuber,Tod;Hicks,Jessica;Norris,Cameron
EPI3162313	PA	United States	2024-Mar-08	EPI_ISL_19015123	A/goat/Minnesota/24-007234-003-original/2024	National Veterinary Services Laboratories - USDA	National Veterinary Services Laboratories - USDA	Aufderhar,Matthew;Franzen,Kerrie;Love,Emily;Killian,Mary;Lantz,Kristina;Stuber,Tod;Hicks,Jessica;Norris,Cameron
EPI3162314	PB2	United States	2024-Mar-08	EPI_ISL_19015123	A/goat/Minnesota/24-007234-003-original/2024	National Veterinary Services Laboratories - USDA	National Veterinary Services Laboratories - USDA	Aufderhar,Matthew;Franzen,Kerrie;Love,Emily;Killian,Mary;Lantz,Kristina;Stuber,Tod;Hicks,Jessica;Norris,Cameron
EPI3162315	PB1	United States	2024-Mar-08	EPI_ISL_19015123	A/goat/Minnesota/24-007234-003-original/2024	National Veterinary Services Laboratories - USDA	National Veterinary Services Laboratories - USDA	Aufderhar,Matthew;Franzen,Kerrie;Love,Emily;Killian,Mary;Lantz,Kristina;Stuber,Tod;Hicks,Jessica;Norris,Cameron
EPI3158789	NP	United States	2024-Feb-23	EPI_ISL_19014400	A/skunk/New Mexico/24-006483-001-original/2024	National Veterinary Services Laboratories - USDA	National Veterinary Services Laboratories - USDA	Aufderhar,Matthew;Franzen,Kerrie;Love,Emily;Killian,Mary;Lantz,Kristina;Stuber,Tod;Hicks,Jessica;Norris,Cameron
EPI3158793	MP	United States	2024-Feb-23	EPI_ISL_19014400	A/skunk/New Mexico/24-006483-001-original/2024	National Veterinary Services Laboratories - USDA	National Veterinary Services Laboratories - USDA	Aufderhar,Matthew;Franzen,Kerrie;Love,Emily;Killian,Mary;Lantz,Kristina;Stuber,Tod;Hicks,Jessica;Norris,Cameron
EPI3158795	PA	United States	2024-Feb-23	EPI_ISL_19014400	A/skunk/New Mexico/24-006483-001-original/2024	National Veterinary Services Laboratories - USDA	National Veterinary Services Laboratories - USDA	Aufderhar,Matthew;Franzen,Kerrie;Love,Emily;Killian,Mary;Lantz,Kristina;Stuber,Tod;Hicks,Jessica;Norris,Cameron
EPI3158791	NS	United States	2024-Feb-23	EPI_ISL_19014400	A/skunk/New Mexico/24-006483-001-original/2024	National Veterinary Services Laboratories - USDA	National Veterinary Services Laboratories - USDA	Aufderhar,Matthew;Franzen,Kerrie;Love,Emily;Killian,Mary;Lantz,Kristina;Stuber,Tod;Hicks,Jessica;Norris,Cameron
EPI3158796	PB2	United States	2024-Feb-23	EPI_ISL_19014400	A/skunk/New Mexico/24-006483-001-original/2024	National Veterinary Services Laboratories - USDA	National Veterinary Services Laboratories - USDA	Aufderhar,Matthew;Franzen,Kerrie;Love,Emily;Killian,Mary;Lantz,Kristina;Stuber,Tod;Hicks,Jessica;Norris,Cameron
EPI3158798	PB1	United States	2024-Feb-23	EPI_ISL_19014400	A/skunk/New Mexico/24-006483-001-original/2024	National Veterinary Services Laboratories - USDA	National Veterinary Services Laboratories - USDA	Aufderhar,Matthew;Franzen,Kerrie;Love,Emily;Killian,Mary;Lantz,Kristina;Stuber,Tod;Hicks,Jessica;Norris,Cameron
EPI3158800	NA	United States	2024-Feb-23	EPI_ISL_19014400	A/skunk/New Mexico/24-006483-001-original/2024	National Veterinary Services Laboratories - USDA	National Veterinary Services Laboratories - USDA	Aufderhar,Matthew;Franzen,Kerrie;Love,Emily;Killian,Mary;Lantz,Kristina;Stuber,Tod;Hicks,Jessica;Norris,Cameron
EPI3158803	HA	United States	2024-Feb-23	EPI_ISL_19014400	A/skunk/New Mexico/24-006483-001-original/2024	National Veterinary Services Laboratories - USDA	National Veterinary Services Laboratories - USDA	Aufderhar,Matthew;Franzen,Kerrie;Love,Emily;Killian,Mary;Lantz,Kristina;Stuber,Tod;Hicks,Jessica;Norris,Cameron
EPI3158741	NP	United States	2024-Mar-20	EPI_ISL_19014394	A/dairy cattle/Texas/24-008749-007-original/2024	National Veterinary Services Laboratories - USDA	National Veterinary Services Laboratories - USDA	Aufderhar,Matthew;Franzen,Kerrie;Love,Emily;Killian,Mary;Lantz,Kristina;Stuber,Tod;Hicks,Jessica;Norris,Cameron
EPI3158744	NS	United States	2024-Mar-20	EPI_ISL_19014394	A/dairy cattle/Texas/24-008749-007-original/2024	National Veterinary Services Laboratories - USDA	National Veterinary Services Laboratories - USDA	Aufderhar,Matthew;Franzen,Kerrie;Love,Emily;Killian,Mary;Lantz,Kristina;Stuber,Tod;Hicks,Jessica;Norris,Cameron
EPI3158747	PA	United States	2024-Mar-20	EPI_ISL_19014394	A/dairy cattle/Texas/24-008749-007-original/2024	National Veterinary Services Laboratories - USDA	National Veterinary Services Laboratories - USDA	Aufderhar,Matthew;Franzen,Kerrie;Love,Emily;Killian,Mary;Lantz,Kristina;Stuber,Tod;Hicks,Jessica;Norris,Cameron
EPI3158749	PB2	United States	2024-Mar-20	EPI_ISL_19014394	A/dairy cattle/Texas/24-008749-007-original/2024	National Veterinary Services Laboratories - USDA	National Veterinary Services Laboratories - USDA	Aufderhar,Matthew;Franzen,Kerrie;Love,Emily;Killian,Mary;Lantz,Kristina;Stuber,Tod;Hicks,Jessica;Norris,Cameron
EPI3158746	MP	United States	2024-Mar-20	EPI_ISL_19014394	A/dairy cattle/Texas/24-008749-007-original/2024	National Veterinary Services Laboratories - USDA	National Veterinary Services Laboratories - USDA	Aufderhar,Matthew;Franzen,Kerrie;Love,Emily;Killian,Mary;Lantz,Kristina;Stuber,Tod;Hicks,Jessica;Norris,Cameron
EPI3158751	PB1	United States	2024-Mar-20	EPI_ISL_19014394	A/dairy cattle/Texas/24-008749-007-original/2024	National Veterinary Services Laboratories - USDA	National Veterinary Services Laboratories - USDA	Aufderhar,Matthew;Franzen,Kerrie;Love,Emily;Killian,Mary;Lantz,Kristina;Stuber,Tod;Hicks,Jessica;Norris,Cameron
EPI3158752	NA	United States	2024-Mar-20	EPI_ISL_19014394	A/dairy cattle/Texas/24-008749-007-original/2024	National Veterinary Services Laboratories - USDA	National Veterinary Services Laboratories - USDA	Aufderhar,Matthew;Franzen,Kerrie;Love,Emily;Killian,Mary;Lantz,Kristina;Stuber,Tod;Hicks,Jessica;Norris,Cameron
EPI3158755	HA	United States	2024-Mar-20	EPI_ISL_19014394	A/dairy cattle/Texas/24-008749-007-original/2024	National Veterinary Services Laboratories - USDA	National Veterinary Services Laboratories - USDA	Aufderhar,Matthew;Franzen,Kerrie;Love,Emily;Killian,Mary;Lantz,Kristina;Stuber,Tod;Hicks,Jessica;Norris,Cameron
EPI3158727	NP	United States	2024-Mar-20	EPI_ISL_19014392	A/dairy cattle/Texas/24-008749-006-original/2024	National Veterinary Services Laboratories - USDA	National Veterinary Services Laboratories - USDA	Aufderhar,Matthew;Franzen,Kerrie;Love,Emily;Killian,Mary;Lantz,Kristina;Stuber,Tod;Hicks,Jessica;Norris,Cameron
EPI3158732	PA	United States	2024-Mar-20	EPI_ISL_19014392	A/dairy cattle/Texas/24-008749-006-original/2024	National Veterinary Services Laboratories - USDA	National Veterinary Services Laboratories - USDA	Aufderhar,Matthew;Franzen,Kerrie;Love,Emily;Killian,Mary;Lantz,Kristina;Stuber,Tod;Hicks,Jessica;Norris,Cameron
EPI3158733	PB2	United States	2024-Mar-20	EPI_ISL_19014392	A/dairy cattle/Texas/24-008749-006-original/2024	National Veterinary Services Laboratories - USDA	National Veterinary Services Laboratories - USDA	Aufderhar,Matthew;Franzen,Kerrie;Love,Emily;Killian,Mary;Lantz,Kristina;Stuber,Tod;Hicks,Jessica;Norris,Cameron
EPI3158735	PB1	United States	2024-Mar-20	EPI_ISL_19014392	A/dairy cattle/Texas/24-008749-006-original/2024	National Veterinary Services Laboratories - USDA	National Veterinary Services Laboratories - USDA	Aufderhar,Matthew;Franzen,Kerrie;Love,Emily;Killian,Mary;Lantz,Kristina;Stuber,Tod;Hicks,Jessica;Norris,Cameron
EPI3158729	NS	United States	2024-Mar-20	EPI_ISL_19014392	A/dairy cattle/Texas/24-008749-006-original/2024	National Veterinary Services Laboratories - USDA	National Veterinary Services Laboratories - USDA	Aufderhar,Matthew;Franzen,Kerrie;Love,Emily;Killian,Mary;Lantz,Kristina;Stuber,Tod;Hicks,Jessica;Norris,Cameron
EPI3158730	MP	United States	2024-Mar-20	EPI_ISL_19014392	A/dairy cattle/Texas/24-008749-006-original/2024	National Veterinary Services Laboratories - USDA	National Veterinary Services Laboratories - USDA	Aufderhar,Matthew;Franzen,Kerrie;Love,Emily;Killian,Mary;Lantz,Kristina;Stuber,Tod;Hicks,Jessica;Norris,Cameron
EPI3158736	NA	United States	2024-Mar-20	EPI_ISL_19014392	A/dairy cattle/Texas/24-008749-006-original/2024	National Veterinary Services Laboratories - USDA	National Veterinary Services Laboratories - USDA	Aufderhar,Matthew;Franzen,Kerrie;Love,Emily;Killian,Mary;Lantz,Kristina;Stuber,Tod;Hicks,Jessica;Norris,Cameron
EPI3158739	HA	United States	2024-Mar-20	EPI_ISL_19014392	A/dairy cattle/Texas/24-008749-006-original/2024	National Veterinary Services Laboratories - USDA	National Veterinary Services Laboratories - USDA	Aufderhar,Matthew;Franzen,Kerrie;Love,Emily;Killian,Mary;Lantz,Kristina;Stuber,Tod;Hicks,Jessica;Norris,Cameron
EPI3158720	NA	United States	2024-Mar-20	EPI_ISL_19014390	A/dairy cattle/Texas/24-008749-005-original/2024	National Veterinary Services Laboratories - USDA	National Veterinary Services Laboratories - USDA	Aufderhar,Matthew;Franzen,Kerrie;Love,Emily;Killian,Mary;Lantz,Kristina;Stuber,Tod;Hicks,Jessica;Norris,Cameron
EPI3158718	PB2	United States	2024-Mar-20	EPI_ISL_19014390	A/dairy cattle/Texas/24-008749-005-original/2024	National Veterinary Services Laboratories - USDA	National Veterinary Services Laboratories - USDA	Aufderhar,Matthew;Franzen,Kerrie;Love,Emily;Killian,Mary;Lantz,Kristina;Stuber,Tod;Hicks,Jessica;Norris,Cameron
EPI3158719	PB1	United States	2024-Mar-20	EPI_ISL_19014390	A/dairy cattle/Texas/24-008749-005-original/2024	National Veterinary Services Laboratories - USDA	National Veterinary Services Laboratories - USDA	Aufderhar,Matthew;Franzen,Kerrie;Love,Emily;Killian,Mary;Lantz,Kristina;Stuber,Tod;Hicks,Jessica;Norris,Cameron
EPI3158725	HA	United States	2024-Mar-20	EPI_ISL_19014390	A/dairy cattle/Texas/24-008749-005-original/2024	National Veterinary Services Laboratories - USDA	National Veterinary Services Laboratories - USDA	Aufderhar,Matthew;Franzen,Kerrie;Love,Emily;Killian,Mary;Lantz,Kristina;Stuber,Tod;Hicks,Jessica;Norris,Cameron
EPI3158711	NP	United States	2024-Mar-20	EPI_ISL_19014390	A/dairy cattle/Texas/24-008749-005-original/2024	National Veterinary Services Laboratories - USDA	National Veterinary Services Laboratories - USDA	Aufderhar,Matthew;Franzen,Kerrie;Love,Emily;Killian,Mary;Lantz,Kristina;Stuber,Tod;Hicks,Jessica;Norris,Cameron
EPI3158713	NS	United States	2024-Mar-20	EPI_ISL_19014390	A/dairy cattle/Texas/24-008749-005-original/2024	National Veterinary Services Laboratories - USDA	National Veterinary Services Laboratories - USDA	Aufderhar,Matthew;Franzen,Kerrie;Love,Emily;Killian,Mary;Lantz,Kristina;Stuber,Tod;Hicks,Jessica;Norris,Cameron
EPI3158714	MP	United States	2024-Mar-20	EPI_ISL_19014390	A/dairy cattle/Texas/24-008749-005-original/2024	National Veterinary Services Laboratories - USDA	National Veterinary Services Laboratories - USDA	Aufderhar,Matthew;Franzen,Kerrie;Love,Emily;Killian,Mary;Lantz,Kristina;Stuber,Tod;Hicks,Jessica;Norris,Cameron
EPI3158716	PA	United States	2024-Mar-20	EPI_ISL_19014390	A/dairy cattle/Texas/24-008749-005-original/2024	National Veterinary Services Laboratories - USDA	National Veterinary Services Laboratories - USDA	Aufderhar,Matthew;Franzen,Kerrie;Love,Emily;Killian,Mary;Lantz,Kristina;Stuber,Tod;Hicks,Jessica;Norris,Cameron
EPI3158695	NP	United States	2024-Mar-20	EPI_ISL_19014388	A/dairy cattle/Texas/24-008749-004-original/2024	National Veterinary Services Laboratories - USDA	National Veterinary Services Laboratories - USDA	Aufderhar,Matthew;Franzen,Kerrie;Love,Emily;Killian,Mary;Lantz,Kristina;Stuber,Tod;Hicks,Jessica;Norris,Cameron
EPI3158697	NS	United States	2024-Mar-20	EPI_ISL_19014388	A/dairy cattle/Texas/24-008749-004-original/2024	National Veterinary Services Laboratories - USDA	National Veterinary Services Laboratories - USDA	Aufderhar,Matthew;Franzen,Kerrie;Love,Emily;Killian,Mary;Lantz,Kristina;Stuber,Tod;Hicks,Jessica;Norris,Cameron
EPI3158698	MP	United States	2024-Mar-20	EPI_ISL_19014388	A/dairy cattle/Texas/24-008749-004-original/2024	National Veterinary Services Laboratories - USDA	National Veterinary Services Laboratories - USDA	Aufderhar,Matthew;Franzen,Kerrie;Love,Emily;Killian,Mary;Lantz,Kristina;Stuber,Tod;Hicks,Jessica;Norris,Cameron
EPI3158700	PA	United States	2024-Mar-20	EPI_ISL_19014388	A/dairy cattle/Texas/24-008749-004-original/2024	National Veterinary Services Laboratories - USDA	National Veterinary Services Laboratories - USDA	Aufderhar,Matthew;Franzen,Kerrie;Love,Emily;Killian,Mary;Lantz,Kristina;Stuber,Tod;Hicks,Jessica;Norris,Cameron
EPI3158701	PB2	United States	2024-Mar-20	EPI_ISL_19014388	A/dairy cattle/Texas/24-008749-004-original/2024	National Veterinary Services Laboratories - USDA	National Veterinary Services Laboratories - USDA	Aufderhar,Matthew;Franzen,Kerrie;Love,Emily;Killian,Mary;Lantz,Kristina;Stuber,Tod;Hicks,Jessica;Norris,Cameron
EPI3158703	PB1	United States	2024-Mar-20	EPI_ISL_19014388	A/dairy cattle/Texas/24-008749-004-original/2024	National Veterinary Services Laboratories - USDA	National Veterinary Services Laboratories - USDA	Aufderhar,Matthew;Franzen,Kerrie;Love,Emily;Killian,Mary;Lantz,Kristina;Stuber,Tod;Hicks,Jessica;Norris,Cameron
EPI3158705	NA	United States	2024-Mar-20	EPI_ISL_19014388	A/dairy cattle/Texas/24-008749-004-original/2024	National Veterinary Services Laboratories - USDA	National Veterinary Services Laboratories - USDA	Aufderhar,Matthew;Franzen,Kerrie;Love,Emily;Killian,Mary;Lantz,Kristina;Stuber,Tod;Hicks,Jessica;Norris,Cameron
EPI3158709	HA	United States	2024-Mar-20	EPI_ISL_19014388	A/dairy cattle/Texas/24-008749-004-original/2024	National Veterinary Services Laboratories - USDA	National Veterinary Services Laboratories - USDA	Aufderhar,Matthew;Franzen,Kerrie;Love,Emily;Killian,Mary;Lantz,Kristina;Stuber,Tod;Hicks,Jessica;Norris,Cameron
EPI3158686	PB2	United States	2024-Mar-20	EPI_ISL_19014386	A/dairy cattle/Texas/24-008749-003-original/2024	National Veterinary Services Laboratories - USDA	National Veterinary Services Laboratories - USDA	Aufderhar,Matthew;Franzen,Kerrie;Love,Emily;Killian,Mary;Lantz,Kristina;Stuber,Tod;Hicks,Jessica;Norris,Cameron
EPI3158687	PB1	United States	2024-Mar-20	EPI_ISL_19014386	A/dairy cattle/Texas/24-008749-003-original/2024	National Veterinary Services Laboratories - USDA	National Veterinary Services Laboratories - USDA	Aufderhar,Matthew;Franzen,Kerrie;Love,Emily;Killian,Mary;Lantz,Kristina;Stuber,Tod;Hicks,Jessica;Norris,Cameron
EPI3158689	NA	United States	2024-Mar-20	EPI_ISL_19014386	A/dairy cattle/Texas/24-008749-003-original/2024	National Veterinary Services Laboratories - USDA	National Veterinary Services Laboratories - USDA	Aufderhar,Matthew;Franzen,Kerrie;Love,Emily;Killian,Mary;Lantz,Kristina;Stuber,Tod;Hicks,Jessica;Norris,Cameron
EPI3158693	HA	United States	2024-Mar-20	EPI_ISL_19014386	A/dairy cattle/Texas/24-008749-003-original/2024	National Veterinary Services Laboratories - USDA	National Veterinary Services Laboratories - USDA	Aufderhar,Matthew;Franzen,Kerrie;Love,Emily;Killian,Mary;Lantz,Kristina;Stuber,Tod;Hicks,Jessica;Norris,Cameron
EPI3158680	NP	United States	2024-Mar-20	EPI_ISL_19014386	A/dairy cattle/Texas/24-008749-003-original/2024	National Veterinary Services Laboratories - USDA	National Veterinary Services Laboratories - USDA	Aufderhar,Matthew;Franzen,Kerrie;Love,Emily;Killian,Mary;Lantz,Kristina;Stuber,Tod;Hicks,Jessica;Norris,Cameron
EPI3158681	NS	United States	2024-Mar-20	EPI_ISL_19014386	A/dairy cattle/Texas/24-008749-003-original/2024	National Veterinary Services Laboratories - USDA	National Veterinary Services Laboratories - USDA	Aufderhar,Matthew;Franzen,Kerrie;Love,Emily;Killian,Mary;Lantz,Kristina;Stuber,Tod;Hicks,Jessica;Norris,Cameron
EPI3158683	MP	United States	2024-Mar-20	EPI_ISL_19014386	A/dairy cattle/Texas/24-008749-003-original/2024	National Veterinary Services Laboratories - USDA	National Veterinary Services Laboratories - USDA	Aufderhar,Matthew;Franzen,Kerrie;Love,Emily;Killian,Mary;Lantz,Kristina;Stuber,Tod;Hicks,Jessica;Norris,Cameron
EPI3158684	PA	United States	2024-Mar-20	EPI_ISL_19014386	A/dairy cattle/Texas/24-008749-003-original/2024	National Veterinary Services Laboratories - USDA	National Veterinary Services Laboratories - USDA	Aufderhar,Matthew;Franzen,Kerrie;Love,Emily;Killian,Mary;Lantz,Kristina;Stuber,Tod;Hicks,Jessica;Norris,Cameron
EPI3158664	NP	United States	2024-Mar-20	EPI_ISL_19014384	A/dairy cattle/Texas/24-008749-001-original/2024	National Veterinary Services Laboratories - USDA	National Veterinary Services Laboratories - USDA	Aufderhar,Matthew;Franzen,Kerrie;Love,Emily;Killian,Mary;Lantz,Kristina;Stuber,Tod;Hicks,Jessica;Norris,Cameron
EPI3158665	NS	United States	2024-Mar-20	EPI_ISL_19014384	A/dairy cattle/Texas/24-008749-001-original/2024	National Veterinary Services Laboratories - USDA	National Veterinary Services Laboratories - USDA	Aufderhar,Matthew;Franzen,Kerrie;Love,Emily;Killian,Mary;Lantz,Kristina;Stuber,Tod;Hicks,Jessica;Norris,Cameron
EPI3158667	MP	United States	2024-Mar-20	EPI_ISL_19014384	A/dairy cattle/Texas/24-008749-001-original/2024	National Veterinary Services Laboratories - USDA	National Veterinary Services Laboratories - USDA	Aufderhar,Matthew;Franzen,Kerrie;Love,Emily;Killian,Mary;Lantz,Kristina;Stuber,Tod;Hicks,Jessica;Norris,Cameron
EPI3158670	PB2	United States	2024-Mar-20	EPI_ISL_19014384	A/dairy cattle/Texas/24-008749-001-original/2024	National Veterinary Services Laboratories - USDA	National Veterinary Services Laboratories - USDA	Aufderhar,Matthew;Franzen,Kerrie;Love,Emily;Killian,Mary;Lantz,Kristina;Stuber,Tod;Hicks,Jessica;Norris,Cameron
EPI3158671	PB1	United States	2024-Mar-20	EPI_ISL_19014384	A/dairy cattle/Texas/24-008749-001-original/2024	National Veterinary Services Laboratories - USDA	National Veterinary Services Laboratories - USDA	Aufderhar,Matthew;Franzen,Kerrie;Love,Emily;Killian,Mary;Lantz,Kristina;Stuber,Tod;Hicks,Jessica;Norris,Cameron
EPI3158672	NA	United States	2024-Mar-20	EPI_ISL_19014384	A/dairy cattle/Texas/24-008749-001-original/2024	National Veterinary Services Laboratories - USDA	National Veterinary Services Laboratories - USDA	Aufderhar,Matthew;Franzen,Kerrie;Love,Emily;Killian,Mary;Lantz,Kristina;Stuber,Tod;Hicks,Jessica;Norris,Cameron
EPI3158668	PA	United States	2024-Mar-20	EPI_ISL_19014384	A/dairy cattle/Texas/24-008749-001-original/2024	National Veterinary Services Laboratories - USDA	National Veterinary Services Laboratories - USDA	Aufderhar,Matthew;Franzen,Kerrie;Love,Emily;Killian,Mary;Lantz,Kristina;Stuber,Tod;Hicks,Jessica;Norris,Cameron
EPI3158678	HA	United States	2024-Mar-20	EPI_ISL_19014384	A/dairy cattle/Texas/24-008749-001-original/2024	National Veterinary Services Laboratories - USDA	National Veterinary Services Laboratories - USDA	Aufderhar,Matthew;Franzen,Kerrie;Love,Emily;Killian,Mary;Lantz,Kristina;Stuber,Tod;Hicks,Jessica;Norris,Cameron
EPI3171486	NA	United States	2024-Mar-28	EPI_ISL_19027114	A/Texas/37/2024	Texas Department of State Health Services-Laboratory Services	Centers for Disease Control and Prevention	Presley, Steven M; Webb, Cynthia Reinoso; Malaeb, Sierra; Cofi, Malory; Davis, Todd; Kondor, Becky; Steel, John; Kirby, Marie; Sheffield, Sydney; Liddell, Jimma; Frederick, Julia; Di, Han; Pusch, Elizabeth; Lacek, Kristine; Barnes, John
EPI3171487	PA	United States	2024-Mar-28	EPI_ISL_19027114	A/Texas/37/2024	Texas Department of State Health Services-Laboratory Services	Centers for Disease Control and Prevention	Presley, Steven M; Webb, Cynthia Reinoso; Malaeb, Sierra; Cofi, Malory; Davis, Todd; Kondor, Becky; Steel, John; Kirby, Marie; Sheffield, Sydney; Liddell, Jimma; Frederick, Julia; Di, Han; Pusch, Elizabeth; Lacek, Kristine; Barnes, John
EPI3171488	HA	United States	2024-Mar-28	EPI_ISL_19027114	A/Texas/37/2024	Texas Department of State Health Services-Laboratory Services	Centers for Disease Control and Prevention	Presley, Steven M; Webb, Cynthia Reinoso; Malaeb, Sierra; Cofi, Malory; Davis, Todd; Kondor, Becky; Steel, John; Kirby, Marie; Sheffield, Sydney; Liddell, Jimma; Frederick, Julia; Di, Han; Pusch, Elizabeth; Lacek, Kristine; Barnes, John
EPI3171489	NP	United States	2024-Mar-28	EPI_ISL_19027114	A/Texas/37/2024	Texas Department of State Health Services-Laboratory Services	Centers for Disease Control and Prevention	Presley, Steven M; Webb, Cynthia Reinoso; Malaeb, Sierra; Cofi, Malory; Davis, Todd; Kondor, Becky; Steel, John; Kirby, Marie; Sheffield, Sydney; Liddell, Jimma; Frederick, Julia; Di, Han; Pusch, Elizabeth; Lacek, Kristine; Barnes, John
EPI3171490	PB1	United States	2024-Mar-28	EPI_ISL_19027114	A/Texas/37/2024	Texas Department of State Health Services-Laboratory Services	Centers for Disease Control and Prevention	Presley, Steven M; Webb, Cynthia Reinoso; Malaeb, Sierra; Cofi, Malory; Davis, Todd; Kondor, Becky; Steel, John; Kirby, Marie; Sheffield, Sydney; Liddell, Jimma; Frederick, Julia; Di, Han; Pusch, Elizabeth; Lacek, Kristine; Barnes, John
EPI3171493	MP	United States	2024-Mar-28	EPI_ISL_19027114	A/Texas/37/2024	Texas Department of State Health Services-Laboratory Services	Centers for Disease Control and Prevention	Presley, Steven M; Webb, Cynthia Reinoso; Malaeb, Sierra; Cofi, Malory; Davis, Todd; Kondor, Becky; Steel, John; Kirby, Marie; Sheffield, Sydney; Liddell, Jimma; Frederick, Julia; Di, Han; Pusch, Elizabeth; Lacek, Kristine; Barnes, John
EPI3171491	NS	United States	2024-Mar-28	EPI_ISL_19027114	A/Texas/37/2024	Texas Department of State Health Services-Laboratory Services	Centers for Disease Control and Prevention	Presley, Steven M; Webb, Cynthia Reinoso; Malaeb, Sierra; Cofi, Malory; Davis, Todd; Kondor, Becky; Steel, John; Kirby, Marie; Sheffield, Sydney; Liddell, Jimma; Frederick, Julia; Di, Han; Pusch, Elizabeth; Lacek, Kristine; Barnes, John
EPI3171492	PB2	United States	2024-Mar-28	EPI_ISL_19027114	A/Texas/37/2024	Texas Department of State Health Services-Laboratory Services	Centers for Disease Control and Prevention	Presley, Steven M; Webb, Cynthia Reinoso; Malaeb, Sierra; Cofi, Malory; Davis, Todd; Kondor, Becky; Steel, John; Kirby, Marie; Sheffield, Sydney; Liddell, Jimma; Frederick, Julia; Di, Han; Pusch, Elizabeth; Lacek, Kristine; Barnes, John
EPI3158853	NP	United States	2024-Mar-16	EPI_ISL_19014408	A/blackbird/Texas/24-008357-001-original/2024	National Veterinary Services Laboratories - USDA	National Veterinary Services Laboratories - USDA	Aufderhar,Matthew;Franzen,Kerrie;Love,Emily;Killian,Mary;Lantz,Kristina;Stuber,Tod;Hicks,Jessica;Norris,Cameron
EPI3158855	NS	United States	2024-Mar-16	EPI_ISL_19014408	A/blackbird/Texas/24-008357-001-original/2024	National Veterinary Services Laboratories - USDA	National Veterinary Services Laboratories - USDA	Aufderhar,Matthew;Franzen,Kerrie;Love,Emily;Killian,Mary;Lantz,Kristina;Stuber,Tod;Hicks,Jessica;Norris,Cameron
EPI3158856	MP	United States	2024-Mar-16	EPI_ISL_19014408	A/blackbird/Texas/24-008357-001-original/2024	National Veterinary Services Laboratories - USDA	National Veterinary Services Laboratories - USDA	Aufderhar,Matthew;Franzen,Kerrie;Love,Emily;Killian,Mary;Lantz,Kristina;Stuber,Tod;Hicks,Jessica;Norris,Cameron
EPI3158858	PA	United States	2024-Mar-16	EPI_ISL_19014408	A/blackbird/Texas/24-008357-001-original/2024	National Veterinary Services Laboratories - USDA	National Veterinary Services Laboratories - USDA	Aufderhar,Matthew;Franzen,Kerrie;Love,Emily;Killian,Mary;Lantz,Kristina;Stuber,Tod;Hicks,Jessica;Norris,Cameron
EPI3158860	PB2	United States	2024-Mar-16	EPI_ISL_19014408	A/blackbird/Texas/24-008357-001-original/2024	National Veterinary Services Laboratories - USDA	National Veterinary Services Laboratories - USDA	Aufderhar,Matthew;Franzen,Kerrie;Love,Emily;Killian,Mary;Lantz,Kristina;Stuber,Tod;Hicks,Jessica;Norris,Cameron
EPI3158861	PB1	United States	2024-Mar-16	EPI_ISL_19014408	A/blackbird/Texas/24-008357-001-original/2024	National Veterinary Services Laboratories - USDA	National Veterinary Services Laboratories - USDA	Aufderhar,Matthew;Franzen,Kerrie;Love,Emily;Killian,Mary;Lantz,Kristina;Stuber,Tod;Hicks,Jessica;Norris,Cameron
EPI3158863	NA	United States	2024-Mar-16	EPI_ISL_19014408	A/blackbird/Texas/24-008357-001-original/2024	National Veterinary Services Laboratories - USDA	National Veterinary Services Laboratories - USDA	Aufderhar,Matthew;Franzen,Kerrie;Love,Emily;Killian,Mary;Lantz,Kristina;Stuber,Tod;Hicks,Jessica;Norris,Cameron
EPI3158865	HA	United States	2024-Mar-16	EPI_ISL_19014408	A/blackbird/Texas/24-008357-001-original/2024	National Veterinary Services Laboratories - USDA	National Veterinary Services Laboratories - USDA	Aufderhar,Matthew;Franzen,Kerrie;Love,Emily;Killian,Mary;Lantz,Kristina;Stuber,Tod;Hicks,Jessica;Norris,Cameron
EPI3158836	NP	United States	2024-Mar-18	EPI_ISL_19014406	A/common grackle/Texas/24-008356-003-original/2024	National Veterinary Services Laboratories - USDA	National Veterinary Services Laboratories - USDA	Aufderhar,Matthew;Franzen,Kerrie;Love,Emily;Killian,Mary;Lantz,Kristina;Stuber,Tod;Hicks,Jessica;Norris,Cameron
EPI3158839	NS	United States	2024-Mar-18	EPI_ISL_19014406	A/common grackle/Texas/24-008356-003-original/2024	National Veterinary Services Laboratories - USDA	National Veterinary Services Laboratories - USDA	Aufderhar,Matthew;Franzen,Kerrie;Love,Emily;Killian,Mary;Lantz,Kristina;Stuber,Tod;Hicks,Jessica;Norris,Cameron
EPI3158842	PA	United States	2024-Mar-18	EPI_ISL_19014406	A/common grackle/Texas/24-008356-003-original/2024	National Veterinary Services Laboratories - USDA	National Veterinary Services Laboratories - USDA	Aufderhar,Matthew;Franzen,Kerrie;Love,Emily;Killian,Mary;Lantz,Kristina;Stuber,Tod;Hicks,Jessica;Norris,Cameron
EPI3158844	PB2	United States	2024-Mar-18	EPI_ISL_19014406	A/common grackle/Texas/24-008356-003-original/2024	National Veterinary Services Laboratories - USDA	National Veterinary Services Laboratories - USDA	Aufderhar,Matthew;Franzen,Kerrie;Love,Emily;Killian,Mary;Lantz,Kristina;Stuber,Tod;Hicks,Jessica;Norris,Cameron
EPI3158841	MP	United States	2024-Mar-18	EPI_ISL_19014406	A/common grackle/Texas/24-008356-003-original/2024	National Veterinary Services Laboratories - USDA	National Veterinary Services Laboratories - USDA	Aufderhar,Matthew;Franzen,Kerrie;Love,Emily;Killian,Mary;Lantz,Kristina;Stuber,Tod;Hicks,Jessica;Norris,Cameron
EPI3158846	PB1	United States	2024-Mar-18	EPI_ISL_19014406	A/common grackle/Texas/24-008356-003-original/2024	National Veterinary Services Laboratories - USDA	National Veterinary Services Laboratories - USDA	Aufderhar,Matthew;Franzen,Kerrie;Love,Emily;Killian,Mary;Lantz,Kristina;Stuber,Tod;Hicks,Jessica;Norris,Cameron
EPI3158847	NA	United States	2024-Mar-18	EPI_ISL_19014406	A/common grackle/Texas/24-008356-003-original/2024	National Veterinary Services Laboratories - USDA	National Veterinary Services Laboratories - USDA	Aufderhar,Matthew;Franzen,Kerrie;Love,Emily;Killian,Mary;Lantz,Kristina;Stuber,Tod;Hicks,Jessica;Norris,Cameron
EPI3158851	HA	United States	2024-Mar-18	EPI_ISL_19014406	A/common grackle/Texas/24-008356-003-original/2024	National Veterinary Services Laboratories - USDA	National Veterinary Services Laboratories - USDA	Aufderhar,Matthew;Franzen,Kerrie;Love,Emily;Killian,Mary;Lantz,Kristina;Stuber,Tod;Hicks,Jessica;Norris,Cameron
EPI3158834	HA	United States	2024-Mar-18	EPI_ISL_19014404	A/common grackle/Texas/24-008356-001-original/2024	National Veterinary Services Laboratories - USDA	National Veterinary Services Laboratories - USDA	Aufderhar,Matthew;Franzen,Kerrie;Love,Emily;Killian,Mary;Lantz,Kristina;Stuber,Tod;Hicks,Jessica;Norris,Cameron
EPI3158821	NP	United States	2024-Mar-18	EPI_ISL_19014404	A/common grackle/Texas/24-008356-001-original/2024	National Veterinary Services Laboratories - USDA	National Veterinary Services Laboratories - USDA	Aufderhar,Matthew;Franzen,Kerrie;Love,Emily;Killian,Mary;Lantz,Kristina;Stuber,Tod;Hicks,Jessica;Norris,Cameron
EPI3158822	NS	United States	2024-Mar-18	EPI_ISL_19014404	A/common grackle/Texas/24-008356-001-original/2024	National Veterinary Services Laboratories - USDA	National Veterinary Services Laboratories - USDA	Aufderhar,Matthew;Franzen,Kerrie;Love,Emily;Killian,Mary;Lantz,Kristina;Stuber,Tod;Hicks,Jessica;Norris,Cameron
EPI3158824	MP	United States	2024-Mar-18	EPI_ISL_19014404	A/common grackle/Texas/24-008356-001-original/2024	National Veterinary Services Laboratories - USDA	National Veterinary Services Laboratories - USDA	Aufderhar,Matthew;Franzen,Kerrie;Love,Emily;Killian,Mary;Lantz,Kristina;Stuber,Tod;Hicks,Jessica;Norris,Cameron
EPI3158826	PA	United States	2024-Mar-18	EPI_ISL_19014404	A/common grackle/Texas/24-008356-001-original/2024	National Veterinary Services Laboratories - USDA	National Veterinary Services Laboratories - USDA	Aufderhar,Matthew;Franzen,Kerrie;Love,Emily;Killian,Mary;Lantz,Kristina;Stuber,Tod;Hicks,Jessica;Norris,Cameron
EPI3158828	PB2	United States	2024-Mar-18	EPI_ISL_19014404	A/common grackle/Texas/24-008356-001-original/2024	National Veterinary Services Laboratories - USDA	National Veterinary Services Laboratories - USDA	Aufderhar,Matthew;Franzen,Kerrie;Love,Emily;Killian,Mary;Lantz,Kristina;Stuber,Tod;Hicks,Jessica;Norris,Cameron
EPI3158830	PB1	United States	2024-Mar-18	EPI_ISL_19014404	A/common grackle/Texas/24-008356-001-original/2024	National Veterinary Services Laboratories - USDA	National Veterinary Services Laboratories - USDA	Aufderhar,Matthew;Franzen,Kerrie;Love,Emily;Killian,Mary;Lantz,Kristina;Stuber,Tod;Hicks,Jessica;Norris,Cameron
EPI3158831	NA	United States	2024-Mar-18	EPI_ISL_19014404	A/common grackle/Texas/24-008356-001-original/2024	National Veterinary Services Laboratories - USDA	National Veterinary Services Laboratories - USDA	Aufderhar,Matthew;Franzen,Kerrie;Love,Emily;Killian,Mary;Lantz,Kristina;Stuber,Tod;Hicks,Jessica;Norris,Cameron
EPI3158805	NP	United States	2024-Mar-16	EPI_ISL_19014402	A/blackbird/Texas/24-008354-001-original/2024	National Veterinary Services Laboratories - USDA	National Veterinary Services Laboratories - USDA	Aufderhar,Matthew;Franzen,Kerrie;Love,Emily;Killian,Mary;Lantz,Kristina;Stuber,Tod;Hicks,Jessica;Norris,Cameron
EPI3158807	NS	United States	2024-Mar-16	EPI_ISL_19014402	A/blackbird/Texas/24-008354-001-original/2024	National Veterinary Services Laboratories - USDA	National Veterinary Services Laboratories - USDA	Aufderhar,Matthew;Franzen,Kerrie;Love,Emily;Killian,Mary;Lantz,Kristina;Stuber,Tod;Hicks,Jessica;Norris,Cameron
EPI3158808	MP	United States	2024-Mar-16	EPI_ISL_19014402	A/blackbird/Texas/24-008354-001-original/2024	National Veterinary Services Laboratories - USDA	National Veterinary Services Laboratories - USDA	Aufderhar,Matthew;Franzen,Kerrie;Love,Emily;Killian,Mary;Lantz,Kristina;Stuber,Tod;Hicks,Jessica;Norris,Cameron
EPI3158810	PA	United States	2024-Mar-16	EPI_ISL_19014402	A/blackbird/Texas/24-008354-001-original/2024	National Veterinary Services Laboratories - USDA	National Veterinary Services Laboratories - USDA	Aufderhar,Matthew;Franzen,Kerrie;Love,Emily;Killian,Mary;Lantz,Kristina;Stuber,Tod;Hicks,Jessica;Norris,Cameron
EPI3158812	PB2	United States	2024-Mar-16	EPI_ISL_19014402	A/blackbird/Texas/24-008354-001-original/2024	National Veterinary Services Laboratories - USDA	National Veterinary Services Laboratories - USDA	Aufderhar,Matthew;Franzen,Kerrie;Love,Emily;Killian,Mary;Lantz,Kristina;Stuber,Tod;Hicks,Jessica;Norris,Cameron
EPI3158813	PB1	United States	2024-Mar-16	EPI_ISL_19014402	A/blackbird/Texas/24-008354-001-original/2024	National Veterinary Services Laboratories - USDA	National Veterinary Services Laboratories - USDA	Aufderhar,Matthew;Franzen,Kerrie;Love,Emily;Killian,Mary;Lantz,Kristina;Stuber,Tod;Hicks,Jessica;Norris,Cameron
EPI3158815	NA	United States	2024-Mar-16	EPI_ISL_19014402	A/blackbird/Texas/24-008354-001-original/2024	National Veterinary Services Laboratories - USDA	National Veterinary Services Laboratories - USDA	Aufderhar,Matthew;Franzen,Kerrie;Love,Emily;Killian,Mary;Lantz,Kristina;Stuber,Tod;Hicks,Jessica;Norris,Cameron
EPI3158819	HA	United States	2024-Mar-16	EPI_ISL_19014402	A/blackbird/Texas/24-008354-001-original/2024	National Veterinary Services Laboratories - USDA	National Veterinary Services Laboratories - USDA	Aufderhar,Matthew;Franzen,Kerrie;Love,Emily;Killian,Mary;Lantz,Kristina;Stuber,Tod;Hicks,Jessica;Norris,Cameron
EPI3158773	NP	United States	2024-Feb-14	EPI_ISL_19014398	A/peregrine falcon/California/24-005915-001-original/2024	National Veterinary Services Laboratories - USDA	National Veterinary Services Laboratories - USDA	Aufderhar,Matthew;Franzen,Kerrie;Love,Emily;Killian,Mary;Lantz,Kristina;Stuber,Tod;Hicks,Jessica;Norris,Cameron
EPI3158775	NS	United States	2024-Feb-14	EPI_ISL_19014398	A/peregrine falcon/California/24-005915-001-original/2024	National Veterinary Services Laboratories - USDA	National Veterinary Services Laboratories - USDA	Aufderhar,Matthew;Franzen,Kerrie;Love,Emily;Killian,Mary;Lantz,Kristina;Stuber,Tod;Hicks,Jessica;Norris,Cameron
EPI3158779	PA	United States	2024-Feb-14	EPI_ISL_19014398	A/peregrine falcon/California/24-005915-001-original/2024	National Veterinary Services Laboratories - USDA	National Veterinary Services Laboratories - USDA	Aufderhar,Matthew;Franzen,Kerrie;Love,Emily;Killian,Mary;Lantz,Kristina;Stuber,Tod;Hicks,Jessica;Norris,Cameron
EPI3158777	MP	United States	2024-Feb-14	EPI_ISL_19014398	A/peregrine falcon/California/24-005915-001-original/2024	National Veterinary Services Laboratories - USDA	National Veterinary Services Laboratories - USDA	Aufderhar,Matthew;Franzen,Kerrie;Love,Emily;Killian,Mary;Lantz,Kristina;Stuber,Tod;Hicks,Jessica;Norris,Cameron
EPI3158781	PB2	United States	2024-Feb-14	EPI_ISL_19014398	A/peregrine falcon/California/24-005915-001-original/2024	National Veterinary Services Laboratories - USDA	National Veterinary Services Laboratories - USDA	Aufderhar,Matthew;Franzen,Kerrie;Love,Emily;Killian,Mary;Lantz,Kristina;Stuber,Tod;Hicks,Jessica;Norris,Cameron
EPI3158783	PB1	United States	2024-Feb-14	EPI_ISL_19014398	A/peregrine falcon/California/24-005915-001-original/2024	National Veterinary Services Laboratories - USDA	National Veterinary Services Laboratories - USDA	Aufderhar,Matthew;Franzen,Kerrie;Love,Emily;Killian,Mary;Lantz,Kristina;Stuber,Tod;Hicks,Jessica;Norris,Cameron
EPI3158784	NA	United States	2024-Feb-14	EPI_ISL_19014398	A/peregrine falcon/California/24-005915-001-original/2024	National Veterinary Services Laboratories - USDA	National Veterinary Services Laboratories - USDA	Aufderhar,Matthew;Franzen,Kerrie;Love,Emily;Killian,Mary;Lantz,Kristina;Stuber,Tod;Hicks,Jessica;Norris,Cameron
EPI3158787	HA	United States	2024-Feb-14	EPI_ISL_19014398	A/peregrine falcon/California/24-005915-001-original/2024	National Veterinary Services Laboratories - USDA	National Veterinary Services Laboratories - USDA	Aufderhar,Matthew;Franzen,Kerrie;Love,Emily;Killian,Mary;Lantz,Kristina;Stuber,Tod;Hicks,Jessica;Norris,Cameron
EPI3158757	NP	United States	2024-Jan-25	EPI_ISL_19014396	A/Canada goose/Wyoming/24-003692-001-original/2024	National Veterinary Services Laboratories - USDA	National Veterinary Services Laboratories - USDA	Aufderhar,Matthew;Franzen,Kerrie;Love,Emily;Killian,Mary;Lantz,Kristina;Stuber,Tod;Hicks,Jessica;Norris,Cameron
EPI3158759	NS	United States	2024-Jan-25	EPI_ISL_19014396	A/Canada goose/Wyoming/24-003692-001-original/2024	National Veterinary Services Laboratories - USDA	National Veterinary Services Laboratories - USDA	Aufderhar,Matthew;Franzen,Kerrie;Love,Emily;Killian,Mary;Lantz,Kristina;Stuber,Tod;Hicks,Jessica;Norris,Cameron
EPI3158761	MP	United States	2024-Jan-25	EPI_ISL_19014396	A/Canada goose/Wyoming/24-003692-001-original/2024	National Veterinary Services Laboratories - USDA	National Veterinary Services Laboratories - USDA	Aufderhar,Matthew;Franzen,Kerrie;Love,Emily;Killian,Mary;Lantz,Kristina;Stuber,Tod;Hicks,Jessica;Norris,Cameron
EPI3158763	PA	United States	2024-Jan-25	EPI_ISL_19014396	A/Canada goose/Wyoming/24-003692-001-original/2024	National Veterinary Services Laboratories - USDA	National Veterinary Services Laboratories - USDA	Aufderhar,Matthew;Franzen,Kerrie;Love,Emily;Killian,Mary;Lantz,Kristina;Stuber,Tod;Hicks,Jessica;Norris,Cameron
EPI3158764	PB2	United States	2024-Jan-25	EPI_ISL_19014396	A/Canada goose/Wyoming/24-003692-001-original/2024	National Veterinary Services Laboratories - USDA	National Veterinary Services Laboratories - USDA	Aufderhar,Matthew;Franzen,Kerrie;Love,Emily;Killian,Mary;Lantz,Kristina;Stuber,Tod;Hicks,Jessica;Norris,Cameron
EPI3158766	PB1	United States	2024-Jan-25	EPI_ISL_19014396	A/Canada goose/Wyoming/24-003692-001-original/2024	National Veterinary Services Laboratories - USDA	National Veterinary Services Laboratories - USDA	Aufderhar,Matthew;Franzen,Kerrie;Love,Emily;Killian,Mary;Lantz,Kristina;Stuber,Tod;Hicks,Jessica;Norris,Cameron
EPI3158768	NA	United States	2024-Jan-25	EPI_ISL_19014396	A/Canada goose/Wyoming/24-003692-001-original/2024	National Veterinary Services Laboratories - USDA	National Veterinary Services Laboratories - USDA	Aufderhar,Matthew;Franzen,Kerrie;Love,Emily;Killian,Mary;Lantz,Kristina;Stuber,Tod;Hicks,Jessica;Norris,Cameron
EPI3158771	HA	United States	2024-Jan-25	EPI_ISL_19014396	A/Canada goose/Wyoming/24-003692-001-original/2024	National Veterinary Services Laboratories - USDA	National Veterinary Services Laboratories - USDA	Aufderhar,Matthew;Franzen,Kerrie;Love,Emily;Killian,Mary;Lantz,Kristina;Stuber,Tod;Hicks,Jessica;Norris,Cameron
